# Supplementary material for: Population Stratification in the Context of Diverse Epidemiologic Surveys Sans Genome-Wide Data
Source: Front Genet. 2016 May 6;7:76. doi: 10.3389/fgene.2016.00076 (PMC4858524; doi:10.3389/fgene.2016.00076)
Supplement: Supplementary file 1 [file Table_1.XLSX]

## Sheet: Sheet1
Supplementary Table. List of SNPs (rs numbers) used to estimate genetic ancestry, by NHANES.
NHANES III SNPs	NHANES 1999-2002 SNPs
rs10033900	rs10033900
rs1004467	rs1004467
rs10048146	rs10048146
rs1013940	rs1013940
rs102275	rs102275
rs10236187	rs10244051
rs10244051	rs1038304
rs1038304	rs10401969
rs10401969	rs10402271
rs10402271	rs1042173
rs10409044	rs10468017
rs1042031	rs10488172
rs1042173	rs10490924
rs10423288	rs10491334
rs10437340	rs10493389
rs10488172	rs10494366
rs10490924	rs10498091
rs10491334	rs10498767
rs10493389	rs10501920
rs10494366	rs10502868
rs1049636	rs10504543
rs10498091	rs10505955
rs10498767	rs10507380
rs10501920	rs10514688
rs10502868	rs1051730
rs10504543	rs10521232
rs10505955	rs1062613
rs10507380	rs10778213
rs10509384	rs10838738
rs10511828	rs10923931
rs10513300	rs10954176
rs10514688	rs11024074
rs1051730	rs11065987
rs10521232	rs1107748
rs10778213	rs11084753
rs10812379	rs1111875
rs10832934	rs11127129
rs10838738	rs1113132
rs10839880	rs1116260
rs10923931	rs11185790
rs10945682	rs11206510
rs10954737	rs11228258
rs10967217	rs1124674
rs11024074	rs11646957
rs11024649	rs11726949
rs1107748	rs1172822
rs11084753	rs11775334
rs11127129	rs11928865
rs1113132	rs11970286
rs1116260	rs11970772
rs11163470	rs12029454
rs11191548	rs1205
rs11206510	rs12053903
rs11216153	rs1208134
rs1124674	rs12130333
rs11265260	rs12140698
rs11601413	rs12143842
rs11646957	rs12272004
rs11676704	rs12286037
rs1172822	rs12296050
rs11775334	rs1243400
rs11898505	rs12576239
rs11928865	rs12596776
rs11970286	rs1260326
rs11970772	rs12654264
rs12029454	rs12695382
rs12053903	rs12910433
rs1208134	rs12970134
rs12093699	rs1322512
rs12130333	rs13266634
rs12140698	rs1333049
rs12272004	rs1371924
rs12286037	rs1378942
rs12319089	rs1395479
rs12336931	rs14224
rs1243400	rs1470579
rs12485738	rs1471233
rs12544346	rs1471403
rs12576239	rs1476609
rs12596776	rs1501908
rs12629908	rs1513670
rs12678919	rs1529729
rs12695382	rs1530440
rs12713558	rs1539019
rs12713600	rs1550576
rs12713843	rs1554606
rs12713956	rs1566439
rs12714214	rs1588265
rs12714225	rs1629816
rs12720763	rs1668873
rs12720789	rs16824978
rs12720801	rs16948048
rs12753193	rs16965628
rs12910433	rs16969968
rs12970134	rs16982520
rs1322512	rs16991615
rs13266634	rs16996148
rs1333049	rs17030434
rs1365032	rs17042171
rs1367117	rs17145738
rs1367211	rs17228212
rs1369093	rs17321515
rs1371924	rs17366743
rs1379659	rs17367504
rs1395479	rs174570
rs1407434	rs1748195
rs14224	rs17672135
rs1428445	rs17782313
rs1433099	rs1800562
rs1454626	rs1800775
rs1454627	rs1800777
rs1470579	rs1800961
rs1471233	rs1801282
rs1476609	rs1864163
rs1500127	rs1883025
rs1501908	rs1892534
rs1503767	rs1963982
rs1513670	rs1999805
rs1524058	rs2000571
rs1530440	rs2016266
rs1539019	rs2070016
rs1545565	rs2070488
rs1551411	rs2070852
rs1554606	rs2074518
rs1566439	rs2075292
rs1569175	rs2075650
rs1572970	rs2083637
rs1588265	rs2138852
rs1652507	rs2171209
rs16842596	rs2197089
rs16858343	rs2217332
rs16948048	rs2228671
rs16965628	rs2231142
rs16982520	rs2271293
rs16991615	rs2273061
rs16996148	rs2304130
rs17030434	rs2306033
rs17042171	rs2338104
rs1709182	rs2378383
rs17145738	rs2383207
rs17228212	rs2383208
rs17321515	rs2384550
rs17367504	rs2398162
rs174570	rs2461751
rs1748195	rs2504063
rs17482753	rs2566755
rs1760921	rs2650000
rs17672135	rs2681472
rs17714854	rs2741856
rs17782313	rs2815752
rs1800562	rs2820037
rs1800777	rs28362286
rs1800792	rs2836823
rs1800961	rs2838815
rs1801700	rs2900976
rs1837606	rs290481
rs1864163	rs2967605
rs1879488	rs2968864
rs1883025	rs297325
rs1892534	rs3018362
rs192655	rs3025000
rs1950993	rs3025033
rs1963982	rs3077
rs1999805	rs3130340
rs2000571	rs314277
rs2001907	rs326
rs2030763	rs363338
rs2033111	rs3736228
rs2036534	rs3753394
rs2037868	rs3754777
rs2070006	rs3764261
rs2070008	rs3771362
rs2070022	rs3793427
rs2070586	rs3811647
rs2070852	rs3846662
rs2073821	rs385893
rs2074518	rs3867498
rs2074755	rs3905000
rs2075292	rs3914132
rs2075294	rs3922844
rs2075650	rs4131568
rs2077647	rs4149268
rs2083637	rs4355801
rs2106261	rs441051
rs214678	rs448378
rs2197089	rs4512366
rs2217332	rs4570625
rs2227409	rs4591370
rs2227434	rs4607103
rs2228671	rs4657178
rs2231142	rs4659996
rs2234693	rs4680
rs2242104	rs471364
rs2273061	rs4725982
rs2304130	rs4740635
rs2304297	rs4756846
rs2306033	rs4764482
rs2306040	rs4803750
rs2338104	rs4821481
rs2347869	rs4846914
rs2378383	rs4870044
rs2384550	rs4920799
rs2403279	rs4939883
rs2504063	rs4970834
rs2509458	rs547154
rs2522056	rs562338
rs2592887	rs563694
rs2592892	rs599083
rs2592893	rs599839
rs261332	rs6013029
rs2627037	rs6063312
rs2650000	rs6102059
rs2681472	rs6265
rs2738465	rs6311
rs2808630	rs647316
rs2813543	rs6495122
rs2820037	rs6511720
rs2835370	rs653178
rs28362286	rs6544713
rs2838815	rs6564851
rs2854725	rs6586891
rs287354	rs6589566
rs2884737	rs6602024
rs2896526	rs6677604
rs2899826	rs6679677
rs2900976	rs6711736
rs2966849	rs673548
rs2968864	rs6754295
rs297325	rs6756629
rs3018362	rs6929137
rs3020368	rs693
rs3020410	rs6987702
rs3025000	rs6993813
rs3025033	rs6999100
rs3077	rs7003385
rs3118378	rs7042864
rs3130340	rs7100623
rs316873	rs7117858
rs32314	rs7120118
rs326	rs7193343
rs363338	rs7205804
rs3736228	rs7216389
rs3745099	rs7220711
rs3751812	rs7229921
rs3753394	rs7310409
rs3754777	rs7374138
rs3764261	rs7395662
rs3771362	rs7442295
rs3793427	rs7480010
rs3793791	rs748192
rs3798577	rs7498665
rs3798758	rs7512898
rs3811647	rs7524102
rs3829632	rs7566605
rs3846662	rs757200
rs3846663	rs7578597
rs385194	rs7591163
rs3867498	rs7595412
rs3905000	rs760589
rs3914132	rs7627552
rs3943253	rs7629265
rs4131568	rs7637849
rs4149268	rs7638909
rs4220	rs7679
rs4355801	rs7754840
rs441051	rs7781370
rs4458655	rs7819412
rs4512366	rs7861820
rs4570625	rs7903146
rs4591370	rs7923837
rs4607103	rs7961581
rs4656849	rs7961894
rs4657178	rs800292
rs4680	rs8050136
rs469809	rs8055236
rs4712523	rs806368
rs471364	rs806377
rs4717865	rs819750
rs4740635	rs864745
rs4741748	rs87938
rs4756846	rs884205
rs4781011	rs889595
rs4798812	rs9277535
rs4817276	rs9303521
rs4821004	rs9305354
rs4870044	rs9315385
rs4920799	rs935334
rs493258	rs9479055
rs4939883	rs9485528
rs4951629	rs9594738
rs4970834	rs964184
rs4984913	rs9832586
rs512535	rs9891572
rs541326	rs991316
rs547154	rs9989419
rs550619
rs563694
rs5925
rs5927
rs5929
rs599083
rs6013029
rs6050
rs6053754
rs6058
rs6063
rs6063312
rs6102059
rs6145
rs6148
rs6149
rs617314
rs6265
rs6413504
rs646776
rs6469804
rs647316
rs647325
rs6495122
rs6511720
rs651821
rs653178
rs6544713
rs6564851
rs6586891
rs6589566
rs6602024
rs6677604
rs6679677
rs6711736
rs6743779
rs6754295
rs6756629
rs6768664
rs6919346
rs6926458
rs6929137
rs693
rs6930355
rs6987702
rs6993813
rs6999100
rs7022086
rs7035616
rs7042864
rs7043949
rs7089262
rs7117858
rs7120118
rs7205804
rs7216389
rs7220711
rs7229921
rs7294
rs7297559
rs7310409
rs734873
rs7395662
rs744134
rs7442295
rs7450261
rs7498665
rs750686
rs7512898
rs7524102
rs7566605
rs757200
rs7575840
rs7578597
rs7591163
rs7595412
rs760589
rs7627552
rs7629265
rs7638909
rs7679
rs7755463
rs7767084
rs7860109
rs7863951
rs7901695
rs7961581
rs8055236
rs806377
rs818386
rs864745
rs87938
rs881728
rs889595
rs9277535
rs9291090
rs9303521
rs9322335
rs9322336
rs9322337
rs9322341
rs9340817
rs9340831
rs9340941
rs9341004
rs9341016
rs935334
rs9375249
rs946918
rs9479055
rs948028
rs9594738
rs964184
rs9832586
rs9891572
rs991316
